# Supplementary material for: Cytotoxicity Comparison of 99mTc-Labeled Peptide Antagonist and Agonist Targeting the SSTR2 Receptor in AR42J Cells
Source: Molecules. 2025 Apr 11;30(8):1715. doi: 10.3390/molecules30081715 (PMC12029662; doi:10.3390/molecules30081715)
Supplement: Supplementary file 1 [file molecules-30-01715-s001.zip]

Archive with 1 entries (1 files):
- molecules-3520092-supplementary.pdf
